# Supplementary material for: Delivery of self-amplifying RNA vaccines in in vitro reconstituted virus-like particles
Source: PLoS One. 2019 Jun 4;14(6):e0215031. doi: 10.1371/journal.pone.0215031 (PMC6548422; doi:10.1371/journal.pone.0215031)
Supplement: S1 File — (XLSX) [file pone.0215031.s005.xlsx]

## Sheet: Fig 3 data
Figure 1 Top: luciferase molecule number								Number of luciferase protein molecules, determined from RLU and calibration curve of Promega's RLAR below
											luciferase replicon			Table for graph		luciferase mrna					luciferase replicon
time in hours	mRNA species	relative light units												time in hours
20	luciferase mrna	421086	5.62437	-13.3756	4.21086e-14	2.53578e+10	1.26789e+11			0	0	0	0	0	0	0	0	0		0	0	0	0
		360038	5.55635	-13.4437	3.60038e-14	2.16815e+10	1.08407e+11			2080280000000	2095550000000	1914340000000	2042440000000	20	126789000000	108407000000	354723000000	378611000000		2080280000000	2095550000000	1914340000000	2042440000000
		1178090	6.07118	-12.9288	1.17809e-13	7.09446e+10	3.54723e+11			3007690000000	3022860000000	1755890000000	1669750000000	35	67130245000	51794920900	54228411100	61761632000		3007690000000	3022860000000	1755890000000	1669750000000
		1257427	6.09948	-12.9005	1.25743e-13	7.57223e+10	3.78611e+11			1399800000000	1266970000000	2051100000000	2068140000000	50	11670937100	13616946400	9258825000	10732709500		1399800000000	1266970000000	2051100000000	2068140000000
	luciferase replicon	6908950	6.83941	-12.1606	6.90895e-13	4.16057e+11	2.08028e+12			314782000000	297509000000	257742000000	289803000000	72	742211500	1059872000	933410000	2122152800		314782000000	297509000000	257742000000	289803000000
		6959658	6.84259	-12.1574	6.95966e-13	4.19111e+11	2.09555e+12
		6357812	6.80331	-12.1967	6.35781e-13	3.82867e+11	1.91434e+12
		6783254	6.83144	-12.1686	6.78325e-13	4.08488e+11	2.04244e+12
35	luciferase mrna	222950	5.34821	-13.6518	2.2295e-14	1.3426e+10	6.71302e+10
		172019	5.23558	-13.7644	1.72019e-14	1.0359e+10	5.17949e+10
		180101	5.25552	-13.7445	1.80101e-14	1.08457e+10	5.42284e+10
		205120	5.31201	-13.688	2.0512e-14	1.23523e+10	6.17616e+10
	luciferase replicon	9989000	6.99952	-12.0005	9.989e-13	6.01538e+11	3.00769e+12
		10039383	7.00171	-11.9983	1.00394e-12	6.04572e+11	3.02286e+12
		5831574	6.76579	-12.2342	5.83157e-13	3.51177e+11	1.75589e+12
		5545485	6.74394	-12.2561	5.54548e-13	3.33949e+11	1.66975e+12					Figure 1 bottom: standard curve to determine mRNA and replicon numbers
50	luciferase mrna	38761	4.58839	-14.4116	3.8761e-15	2.33419e+09	1.16709e+10
		45224	4.65537	-14.3446	4.5224e-15	2.72339e+09	1.36169e+10
		30750	4.48785	-14.5122	3.075e-15	1.85176e+09	9.25882e+09
		35645	4.552	-14.448	3.5645e-15	2.14654e+09	1.07327e+10					mass titrated	Cycle threshold			CT AVG	mass in ng	log of mass
	luciferase replicon	4648966	6.66736	-12.3326	4.64897e-13	2.79961e+11	1.3998e+12					100 pg luciferase replicon	12.22	13.03	12.04	12.43	0.1	-1	12.43
		4207796	6.62405	-12.3759	4.2078e-13	2.53393e+11	1.26697e+12					10 pg luciferase replicon	16.8	16.33	16.07	16.4	0.01	-2	16.4
		6812027	6.83328	-12.1667	6.81203e-13	4.1022e+11	2.0511e+12					1 pg luciferase replicon	19.64	19.47	19.42	19.51	0.001	-3	19.51
		6868622	6.83687	-12.1631	6.86862e-13	4.13628e+11	2.06814e+12					100 fg luciferase replicon	23.11	23.27	23.22	23.2	0.0001	-4	23.2
72	luciferase mrna	7048	3.84807	-15.1519	7.048e-16	4.24431e+08	2.12215e+09					10 fg luciferase replicon	26.37	26.29	26.99	26.55	1e-05	-5	26.55
		2465	3.39182	-15.6082	2.465e-16	1.48442e+08	7.42211e+08
		3520	3.54654	-15.4535	3.52e-16	2.11974e+08	1.05987e+09
		3100	3.49136	-15.5086	3.1e-16	1.86682e+08	9.3341e+08
	luciferase replicon	1045440	6.0193	-12.9807	1.04544e-13	6.29564e+10	3.14782e+11
		988073	5.99479	-13.0052	9.88073e-14	5.95018e+10	2.97509e+11
		856000	5.93247	-13.0675	8.56e-14	5.15483e+10	2.57742e+11
		962480	5.98339	-13.0166	9.6248e-14	5.79605e+10	2.89803e+11
	Figure 1 bottom: cycle threshold to molecule number using standard curve relation
mrna 20	26.36	-4.92409	1.191e-05	0.714602	2.90536e+08
	25.95	-4.80708	1.55927e-05	0.935564	3.80372e+08
	26.7	-5.02112	9.52536e-06	0.571521	2.32363e+08
	26.09	-4.84703	1.42222e-05	0.853334	3.4694e+08
	26.2	-4.87842	1.32305e-05	0.793828	3.22747e+08
	26.12	-4.85559	1.39446e-05	0.836677	3.40168e+08
mrna 35	26.52	-4.96975	1.07214e-05	0.643283	2.6154e+08
	25.72	-4.74144	1.81368e-05	1.08821	4.42434e+08
	26.27	-4.8984	1.26357e-05	0.75814	3.08237e+08
	25.8	-4.76427	1.7208e-05	1.03248	4.19776e+08
	25.81	-4.76712	1.70953e-05	1.02572	4.17026e+08			Table for graph				number of luciferase mRNA or replicon molecules
	25.92	-4.79852	1.59032e-05	0.954191	3.87945e+08					luciferase mrna							luciferase replicon
mrna 50	26.9	-5.0782	8.35225e-06	0.501135	2.03747e+08			time in hours
	26.44	-4.94692	1.13001e-05	0.678006	2.75657e+08			0	0	0	0	0	0	0		0	0	0	0	0	0
	26.89	-5.07534	8.40732e-06	0.504439	2.0509e+08			20	2.90536e+08	380372363	2.32363e+08	3.4694e+08	3.22747e+08	3.40168e+08		55904452360	68535678578	72235015007	41050077123	39463053815	42700923242
	26.57	-4.98402	1.03748e-05	0.622491	2.53086e+08			35	2.6154e+08	4.42434e+08	308236989	4.19776e+08	4.17026e+08	3.87945e+08		24426281420	27674583957	32830841461	45601179686	41320717937	45601179686
	26.62	-4.99829	1.00395e-05	0.60237	2.44906e+08			50	2.03747e+08	2.75657e+08	2.0509e+08	2.53086e+08	2.44906e+08	2.38552e+08		44418158832	48379459197	45901825659	21988482382	22279375770	25408594602
	26.66	-5.0097	9.77905e-06	0.586743	2.38552e+08			72	8.61453e+07	1.06306e+08	9.07952e+07	9.19964e+07	8.50206e+07	8.17336e+07		7338327374	7583444083	7386708548	12251797840	10813743845	12828532864
mrna 72	28.21	-5.45205	3.53139e-06	0.211883	8.61453e+07
	27.89	-5.36073	4.35782e-06	0.261469	1.06306e+08
	28.13	-5.42922	3.722e-06	0.22332	9.07952e+07
	28.11	-5.42352	3.77124e-06	0.226274	9.19964e+07
	28.23	-5.45776	3.48528e-06	0.209117	8.50206e+07
	28.29	-5.47489	3.35053e-06	0.201032	8.17336e+07
replicon 20	21.86	-3.63984	0.000229171	137.503	5.59045e+10
	21.55	-3.55137	0.000280951	168.57	6.85357e+10
	21.47	-3.52854	0.000296116	177.669	7.2235e+10
	22.33	-3.77397	0.000168278	100.967	4.10501e+10
	22.39	-3.7911	0.000161772	97.0634	3.94631e+10
	22.27	-3.75685	0.000175045	105.027	4.27009e+10
replicon 35	23.12	-3.99943	0.000100132	60.0789	2.44263e+10
	22.93	-3.94521	0.000113447	68.0684	2.76746e+10
	22.67	-3.871	0.000134585	80.7508	3.28308e+10
	22.17	-3.72831	0.000186935	112.161	4.56012e+10
	22.32	-3.77112	0.000169387	101.632	4.13207e+10
	22.17	-3.72831	0.000186935	112.161	4.56012e+10
replicon 50	22.21	-3.73973	0.000182085	109.251	4.44182e+10
	22.08	-3.70263	0.000198324	118.994	4.83795e+10
	22.16	-3.72546	0.000188167	112.9	4.59018e+10
	23.28	-4.04509	9.01382e-05	54.0829	2.19885e+10
	23.26	-4.03938	9.13306e-05	54.7984	2.22794e+10
	23.06	-3.98231	0.000104158	62.495	2.54086e+10
replicon 72	24.95	-4.52169	3.00823e-05	18.0494	7.33833e+09
	24.9	-4.50742	3.10871e-05	18.6522	7.58344e+09
	24.94	-4.51884	3.02806e-05	18.1684	7.38671e+09
	24.17	-4.29909	5.02242e-05	30.1345	1.22518e+10
	24.36	-4.35331	4.43292e-05	26.5975	1.08137e+10
	24.1	-4.27911	5.25885e-05	31.5531	1.28285e+10

## Sheet: Fig 5 data
Figure Ai) raw data
								Figure B raw data
Media	eYFP mRNA	VLP-eYFP mRNA	eYFP replicon	VLP-eYFP replicon			Media	eYFP replicon	VLP-eYFP replicon
CD86							CD86
950	1019	1242	671	3089			83.8	75.8	5152
MHCII							MHCII
75.4	69	70.3	69	130			74.5	73.1	828
CD80							CD80
170	114	137	162	196			297	298	1316
Figure Aii) relative molecule number to B-actin
Media			eYFP mRNA			VLP-eYFP mRNA			eYFP replicon			VLP-eYFP replicon
1.732	1.452	0	0.0889	0.0856	0.1004	5.029	4.634	5.499	0.0287	0.0434	0.042	72.544	154.642	163.459
sample name	primers	CT		sample	CT w/EYFP	CT w/Actin avg	Difference CT	RelExp	RelExp*1000
media alone	beta-actin	26.617		media	35.833	26.6605	9.1725	0.00173301	1.73301
media alone	beta-actin	26.704		media	36.088	26.6605	9.4275	0.00145224	1.45224
media alone	beta-actin	Undetermined		media	Undetermined	Undetermined	#VALUE!	#VALUE!	#VALUE!
media alone	eYFP short primers	35.833		eyfp mrna	31.652	18.196	13.456	8.89898e-05	0.0889898
media alone	eYFP short primers	36.088		eyfp mrna	31.708	18.196	13.512	8.56018e-05	0.0856018
media alone	eYFP short primers	Undetermined		eyfp mrna	31.478	18.196	13.282	0.000100397	0.100397
eYFP no rep m RNA	beta-actin	18.241		eyfp mrna VLP	29.914	22.2785	7.6355	0.00502905	5.02905
eYFP no rep m RNA	beta-actin	18.151		eyfp mrna VLP	30.032	22.2785	7.7535	0.00463409	4.63409
eYFP no rep m RNA	beta-actin	27.8		eyfp mrna VLP	29.785	22.279	7.506	0.00550135	5.50135
eYFP no rep m RNA	eYFP short primers	31.652		eyfp rep mrna	33.493	18.405	15.088	2.87117e-05	0.0287117
eYFP no rep m RNA	eYFP short primers	31.708		eyfp rep mrna	32.897	18.405	14.492	4.33984e-05	0.0433984
eYFP no rep m RNA	eYFP short primers	31.478		eyfp rep mrna	32.929	18.405	14.524	4.24463e-05	0.0424463
eYFP no rep VLP	beta-actin	22.367		eYFP rep VLP	23.151	19.366	3.785	0.072544	72.544
eYFP no rep VLP	beta-actin	22.19		eYFP rep VLP	22.059	19.366	2.693	0.154642	154.642
eYFP no rep VLP	beta-actin	Undetermined		eYFP rep VLP	21.979	19.366	2.613	0.163459	163.459
eYFP no rep VLP	eYFP short primers	29.914
eYFP no rep VLP	eYFP short primers	30.032
eYFP no rep VLP	eYFP short primers	29.785
eYFP rep mRNA	beta-actin	18.467
eYFP rep mRNA	beta-actin	18.343
eYFP rep mRNA	beta-actin	32.439
eYFP rep mRNA	eYFP short primers	33.493
eYFP rep mRNA	eYFP short primers	32.897
eYFP rep mRNA	eYFP short primers	32.929
eYFP rep VLP	beta-actin	19.592
eYFP rep VLP	beta-actin	19.14
eYFP rep VLP	beta-actin	Undetermined
eYFP rep VLP	eYFP short primers	23.151
eYFP rep VLP	eYFP short primers	22.059
eYFP rep VLP	eYFP short primers	21.979
Ordinary one-way ANOVA of qPCR results
Number of families	1
Number of comparisons per family	10
Alpha	0.05
Tukey's multiple comparisons test	Mean Diff.	95.00% CI of diff.	Significant?	Summary	Adjusted P Value
Media vs. eYFP mRNA	0.9697	-59.30 to 61.24	No	ns	>0.9999	A-B
Media vs. VLP-eYFP mRNA	-3.993	-64.26 to 56.27	No	ns	0.9994	A-C
Media vs. eYFP replicon	1.023	-59.24 to 61.29	No	ns	>0.9999	A-D
Media vs. VLP-eYFP replicon	-129.2	-189.4 to -68.89	Yes	***	0.0003	A-E
eYFP mRNA vs. VLP-eYFP mRNA	-4.962	-65.23 to 55.30	No	ns	0.9986	B-C
eYFP mRNA vs. eYFP replicon	0.0536	-60.21 to 60.32	No	ns	>0.9999	B-D
eYFP mRNA vs. VLP-eYFP replicon	-130.1	-190.4 to -69.86	Yes	***	0.0002	B-E
VLP-eYFP mRNA vs. eYFP replicon	5.016	-55.25 to 65.28	No	ns	0.9985	C-D
VLP-eYFP mRNA vs. VLP-eYFP replicon	-125.2	-185.4 to -64.90	Yes	***	0.0003	C-E
eYFP replicon vs. VLP-eYFP replicon	-130.2	-190.4 to -69.91	Yes	***	0.0002	D-E
Test details	Mean 1	Mean 2	Mean Diff.	SE of diff.	n1	n2	q	DF
Media vs. eYFP mRNA	1.061	0.09163	0.9697	18.31	3	3	0.07489	10
Media vs. VLP-eYFP mRNA	1.061	5.054	-3.993	18.31	3	3	0.3084	10
Media vs. eYFP replicon	1.061	0.03803	1.023	18.31	3	3	0.07903	10
Media vs. VLP-eYFP replicon	1.061	130.2	-129.2	18.31	3	3	9.974	10
eYFP mRNA vs. VLP-eYFP mRNA	0.09163	5.054	-4.962	18.31	3	3	0.3832	10
eYFP mRNA vs. eYFP replicon	0.09163	0.03803	0.0536	18.31	3	3	0.004139	10
eYFP mRNA vs. VLP-eYFP replicon	0.09163	130.2	-130.1	18.31	3	3	10.05	10
VLP-eYFP mRNA vs. eYFP replicon	5.054	0.03803	5.016	18.31	3	3	0.3874	10
VLP-eYFP mRNA vs. VLP-eYFP replicon	5.054	130.2	-125.2	18.31	3	3	9.666	10
eYFP replicon vs. VLP-eYFP replicon	0.03803	130.2	-130.2	18.31	3	3	10.05	10

## Sheet: Fig 6 data
Figure 6 Top: maturation markers
Media	VLP-OVA replicon	VLP-OVA replicon+anti-VLP Ab	VLP-OVA replicon+Naive Ab
CD86
1169	7292	8211	6614
MHCII
283	933	1198	1044
CD80
318	1614	1956	1791
Figure 6 Bottom: qpcr
				Media			VLP-OVA replicon			VLP-OVA replicon+anti-VLP Ab			VLP-OVA replicon+Naive Ab
samples	primers	CT		0	0	0	14329.1	12887.3	12328.1	56801.7	49723.7	51121.7	13828.8	15122.2	15461.4
media	beta-actin	26.072
media	beta-actin	26.068
media	beta-actin	25.993
media	AMB OVA primers	Undetermined		sample	CT w/EYFP	CT w/Actin avg	Difference CT	Rel Exp	RelExp*1000
media	AMB OVA primers	Undetermined		media	undet	26.04	#VALUE!	#VALUE!	#VALUE!
media	AMB OVA primers	Undetermined		media	undet	26.04	#VALUE!	#VALUE!	#VALUE!
VLP-OVA	beta-actin	30.83		media	undet	26.04	#VALUE!	#VALUE!	#VALUE!
VLP-OVA	beta-actin	30.793		VLP-OVA	27.101	30.9419	-3.84087	14.3291	14329.1
VLP-OVA	beta-actin	31.202		VLP-OVA	27.254	30.9419	-3.68787	12.8873	12887.3
VLP-OVA	AMB OVA primers	27.101		VLP-OVA	27.318	30.9419	-3.62387	12.3281	12328.1
VLP-OVA	AMB OVA primers	27.254		VLP-OVA Ab 1:100	26.721	32.5489	-5.82786	56.8017	56801.7
VLP-OVA	AMB OVA primers	27.318		VLP-OVA Ab 1:100	26.873	32.5489	-5.67586	51.1217	51121.7
VLP-OVA- Ab 1:100	beta-actin	32.086		VLP-OVA Ab 1:100	26.913	32.5489	-5.63586	49.7237	49723.7
VLP-OVA- Ab 1:100	beta-actin	32.236		VLP-OVA naive 1:100	27.163	30.9526	-3.7896	13.8288	13828.8
VLP-OVA- Ab 1:100	beta-actin	33.324		VLP-OVA naive 1:100	27.034	30.9526	-3.9186	15.1222	15122.2
VLP-OVA- Ab 1:100	AMB OVA primers	26.721		VLP-OVA naive 1:100	27.002	30.9526	-3.9506	15.4614	15461.4
VLP-OVA- Ab 1:100	AMB OVA primers	26.873
VLP-OVA- Ab 1:100	AMB OVA primers	26.913
VLP-OVA + naive 1:100	beta-actin	30.729
VLP-OVA + naive 1:100	beta-actin	30.894
VLP-OVA + naive 1:100	beta-actin	31.235
VLP-OVA + naive 1:100	AMB OVA primers	27.163
VLP-OVA + naive 1:100	AMB OVA primers	27.034
VLP-OVA + naive 1:100	AMB OVA primers	27.002
Ordinary One-way ANOVA results
Number of families	1
Number of comparisons per family	6
Alpha	0.05
Tukey's multiple comparisons test	Mean Diff.	95.00% CI of diff.	Significant?	Summary	Adjusted P Value
Media vs. VLP-OVA replicon	-13181	-18388 to -7975	Yes	***	0.0002	A-B
Media vs. VLP-OVA replicon+anti-VLP Ab	-52549	-57756 to -47342	Yes	****	<0.0001	A-C
Media vs. VLP-OVA replicon+Naive Ab	-14804	-20011 to -9598	Yes	****	<0.0001	A-D
VLP-OVA replicon vs. VLP-OVA replicon+anti-VLP Ab	-39368	-44574 to -34161	Yes	****	<0.0001	B-C
VLP-OVA replicon vs. VLP-OVA replicon+Naive Ab	-1623	-6829 to 3584	No	ns	0.7549	B-D
VLP-OVA replicon+anti-VLP Ab vs. VLP-OVA replicon+Naive Ab	37745	32538 to 42951	Yes	****	<0.0001	C-D
Test details	Mean 1	Mean 2	Mean Diff.	SE of diff.	n1	n2	q	DF
Media vs. VLP-OVA replicon	0	13181	-13181	1626	3	3	11.47	8
Media vs. VLP-OVA replicon+anti-VLP Ab	0	52549	-52549	1626	3	3	45.71	8
Media vs. VLP-OVA replicon+Naive Ab	0	14804	-14804	1626	3	3	12.88	8
VLP-OVA replicon vs. VLP-OVA replicon+anti-VLP Ab	13181	52549	-39368	1626	3	3	34.24	8
VLP-OVA replicon vs. VLP-OVA replicon+Naive Ab	13181	14804	-1623	1626	3	3	1.411	8
VLP-OVA replicon+anti-VLP Ab vs. VLP-OVA replicon+Naive Ab	52549	14804	37745	1626	3	3	32.83	8

## Sheet: Fig 7 data
Figure 7 Raw Data
Percentage of T cells specific to SIINFEKL OVA
OT-1 pos Ctr	4.12	4.3
FMO SIINFEKL	0.44	0.36
Ctr1	0.29	0.28
Ctr2	0.47	0.32
Ctr3	0.38	0.39
Ctr4	0.66	0.45
Ctr5	0.38	0.65
Ctr7	0.43	0.44
Ctr8	0.53	0.68
SIINFEKL-VLP9	0.46	0.46
SIINFEKL-VLP10	0.66	0.54
SIINFEKL-VLP11	0.89	0.8
SIINFEKL-VLP12	1.4	1.12
SIINFEKL-VLP13	1.37	1.27
SIINFEKL-VLP15	1.11	0.99
SIINFEKL-VLP16	0.56	0.39

## Sheet: Fig S1 data
Fig S1 raw data: antibody titers
		Absorbance at 450 nm
	Dilutions	Naive	Mouse - 1	Mouse - 2	Mouse - 3	Mouse - 4
	1000	0.404	3.402	2.665	2.952	2.707
	3000	0.28	3.133	2.736	2.577	3.238
	9000	0.228	3.022	2.884	2.871	3.222
	27000	0.224	2.447	2.616	2.465	2.837
	81000	0.221	1.501	1.828	1.821	2.512
	243000	0.206	0.865	1.128	1.286	1.879
	729000	0.185	0.368	0.479	0.488	0.75
	2187000	0.194	0.292	0.327	0.357	0.43

## Sheet: Fig S2 data
Figure S2 Top: maturation markers
Media	VLP-eYFP	VLP-eYFP+pAb	VLP-eYFP+naïve
CD86
68.6	3811	6396	4561
MHCII
84.4	989	1155	1162
CD80
331	1920	2413	2156
Figure S2 Bottom: qpcr
										Media			VLP-eYFP replicon			VLP-eYFP replicon + pAb			VLP-eYFP replicon + naïve
										425.883	391.349	374.627	2291.81	2314.15	2277.55	12367.6	14385	13236.9	849.279	842.827	772.341
	sample	primers	CT
	media	b-actin	27.682
	media	b-actin	27.72
	media	b-actin	27.583
	media	eYFP short amplicon primers	28.893			sample	CT w/EYFP primer	CT w/ Actin avg	CT difference	RelExp	RelExp*1000
	media	eYFP short amplicon primers	29.015		media	1	28.893	27.6615	1.23147	0.425883	425.883
	media	eYFP short amplicon primers	29.078			1	29.015	27.6615	1.35347	0.391349	391.349
	eYFP VLP	b-actin	28.114			1	29.078	27.6615	1.41647	0.374627	374.627
	eYFP VLP	b-actin	28.076		eYFP VLP	7	26.837	28.0335	-1.19649	2.29181	2291.81
	eYFP VLP	b-actin	27.91			7	26.823	28.0335	-1.21049	2.31415	2314.15
	eYFP VLP	eYFP short amplicon primers	26.837			7	26.846	28.0335	-1.18748	2.27755	2277.55
	eYFP VLP	eYFP short amplicon primers	26.823		eYFP VLP+pAb	8	22.827	26.4555	-3.6285	12.3676	12367.6
	eYFP VLP	eYFP short amplicon primers	26.846			8	22.609	26.4555	-3.8465	14.385	14385
	eYFP VLP+pAb	b-actin	26.606			8	22.729	26.4555	-3.7265	13.2369	13236.9
	eYFP VLP+pAb	b-actin	26.517		eYFP VLP+naïve serum	10	26.394	26.1583	0.235689	0.849279	849.279
	eYFP VLP+pAb	b-actin	26.243			10	26.405	26.1583	0.246691	0.842827	842.827
	eYFP VLP+pAb	eYFP short amplicon primers	22.827			10	26.531	26.1583	0.37269	0.772341	772.341
	eYFP VLP+pAb	eYFP short amplicon primers	22.609
	eYFP VLP+pAb	eYFP short amplicon primers	22.729
	eYFP VLP+naïve	b-actin	26.246
	eYFP VLP+naïve	b-actin	26.169
	eYFP VLP+naïve	b-actin	26.06
	eYFP VLP+naïve	eYFP short amplicon primers	26.394
	eYFP VLP+naïve	eYFP short amplicon primers	26.405
	eYFP VLP+naïve	eYFP short amplicon primers	26.531
Ordinary one-way of ANOVA of qPCR results
Number of families	1
Number of comparisons per family	6
Alpha	0.05
Tukey's multiple comparisons test	Mean Diff.	95.00% CI of diff.	Significant?
Media vs. VLP-eYFP replicon	-1897	-3222 to -572.5	Yes
Media vs. VLP-eYFP replicon + pAb	-12933	-14257 to -11608	Yes
Media vs. VLP-eYFP replicon + naïve	-424.2	-1749 to 900.6	No
VLP-eYFP replicon vs. VLP-eYFP replicon + pAb	-11035	-12360 to -9711	Yes
VLP-eYFP replicon vs. VLP-eYFP replicon + naïve	1473	148.3 to 2798	Yes
VLP-eYFP replicon + pAb vs. VLP-eYFP replicon + naïve	12508	11184 to 13833	Yes
Test details	Mean 1	Mean 2	Mean Diff.
Media vs. VLP-eYFP replicon	397.3	2295	-1897		Adjusted P Value
Media vs. VLP-eYFP replicon + pAb	397.3	13330	-12933		0.0077	A-B
Media vs. VLP-eYFP replicon + naïve	397.3	821.5	-424.2		<0.0001	A-C
VLP-eYFP replicon vs. VLP-eYFP replicon + pAb	2295	13330	-11035		0.7402	A-D
VLP-eYFP replicon vs. VLP-eYFP replicon + naïve	2295	821.5	1473		<0.0001	B-C
VLP-eYFP replicon + pAb vs. VLP-eYFP replicon + naïve	13330	821.5	12508		0.0303	B-D
					<0.0001	C-D
					n1	n2	q	DF
				Summary	3	3	6.486	8
				**	3	3	44.21	8
				****	3	3	1.45	8
				ns	3	3	37.73	8
				****	3	3	5.036	8
				*	3	3	42.76	8
				****
				SE of diff.
				413.7
				413.7
				413.7

## Sheet: Fig S3 data
Fig S3 raw data
Percentage of CD8 T Cells (normalized to unstimulated) double-positive for INFγ and TNFα
	Ctr		SIINFEKL-VLP
	0.0015		0.071685
	-3e-05		0.03004
	0.00163		0.0285
	0.012515		0.009645
	0.004955		0.028
	-0.0005		0.007
	-0.00788		0.088
	0.00567		0.0225

## Sheet: Fig S4 data
Figure S4 raw data
Percentage of CD8+ T cells specific to SIINGEKL in mice vaccinated only one time
	Ctr	OVA Protein	SIINFEKL-Replicon	SIINFEKL-VLP
	0.098	0.21	0.18	0.35
	0.16	0.21	0.17	0.19
	0.2	0.12	0.2	0.25
	0.21	0.18	0.16	0.22
	0.35	0.22	0.18	0.32
	0.19	0.19	0.22	0.35
	0.26	0.23	0.23	0.29
			0.24	0.27
